# Supplementary material for: Metal Exposure, Smoking, and the Risk of COPD: A Nested Case–Control Study in a Chinese Occupational Population
Source: Int J Environ Res Public Health. 2022 Sep 1;19(17):10896. doi: 10.3390/ijerph191710896 (PMC9518333; doi:10.3390/ijerph191710896)
Supplement: Supplementary file 1 [file ijerph-19-10896-s001.zip]

Archive with 1 entries (1 files):
- ijerph-1840883-supplementary.pdf
